# Supplementary material for: Gut microbiota-based bioassay for the quality evaluation of different species of Dendrobium and their therapeutic potential in type 2 diabetes
Source: Chin Med. 2025 May 6;20:56. doi: 10.1186/s13020-025-01107-z (PMC12053851; doi:10.1186/s13020-025-01107-z)
Supplement: Supplementary file 1 — Supplementary material 1. [file 13020_2025_1107_MOESM1_ESM.xlsx]

## Sheet: Table S1
Table S1. Polysaccharides and polyphenol content of the four Dendrobium aqueous extract samples:
Sample no.	Content of polysaccharides in aqueous extracts (%)	Content of polyphenol in aqueous extracts (%)	Yield of aqueous extract from dried herb (%)
DEN-5	54.25	0.84	31.35
DEN-6	60.73	1.22	41.56
DEN-7	23.33	2.28	18.04
DEN-8	31	2.09	19.76

## Sheet: Table S2
Table S2. Monosaccharide composition analysis on DEN 5-8. .
Product name	Mannose concentration (μM)	Glucose concentration (μM)
DEN-5	12.54	6.84
DEN-6	6.83	7.52
DEN-7	1.67	5.91
DEN-8	4.4	18.2

## Sheet: Table S3
Table S3. IC50 values of DEN-5~DEN-8 against α-amylase, α-glucosidase, ABTS , superoxide anion and DPPH.
Sample no.	Hypoglycemic activity					Antioxidative activity
	IC50 values (μg/mL) against α-glucosidase			IC50 values (mg/mL) against α-amylase		IC50 values (μg/mL) of ABTS scavenging activity		IC50 values (μg/mL) of DPPH scavenging activity		IC50 values (μg/mL) of superoxide anion scavenging activity
	Concentration (mg/ml)	% of Inhibition	IC50 (μg/ml)	% of Inhibition	IC50 (μg/ml)	% of Inhibition	IC50 (μg/ml)	% of Inhibition	IC50 (μg/ml)	% of Inhibition	IC50 (μg/ml)
DEN-5	0.625	20.68±4.41	1.88	16.02±8.64	4.568	6.55±0.53	13.2	N/A	95.87	2.88±0.78	40.39
	1.25	34.64±1.99		16.57±0.09		8.20±0.58		16.13±0.35		21.01±3.55
	2.5	55.89±1		29.28±0.08		19.87±0.63		21.12±4.69		26.85±0.22
	5	86.15±0.44		59.47±0.51		26.97±0.46		25.16±0.09		27.84±1.41
	10	88.49±0.41		68.73±0.57		46.82±1		29.43±1.65		32.07±1.31
	20	97.79±1.82		80.59±2.79		57.71±1.62		36.09±1.12		41.01±0.78
DEN-6	0.625	20.59±1.9	1.387	10.38±0.25	4.376	5.85±0.33	17.31	N/A	39.33	0.65±0.57	43.34
	1.25	50.26±0.63		22.27±0.1		6.77±0.32		8.25±2.73		19.03±1.08
	2.5	70.48±0.59		25±0.33		14.66±0.27		10.01±1.99		25.12±3.05
	5	83.51±0.72		54.65±0.64		26.71±1.13		21.77±0.97		29.71±0.43
	10	91.58±0.29		78.98±0.09		37.08±1.6		25.75±3.79		33.18±0.57
	20	97.85±0.78		85.25±0.93		53.21±1.97		38.45±0.38		37.41±0.37
DEN-7	0.625	5.99±2.99	7.049	7.03±0.05	10.85	7.61±0.39	9.534	N/A	23.22	17.91±1.14	52.34
	1.25	15.68±1.55		8.16±0.2		9.71±0.29		32.93±0.54		33.06±0.22
	2.5	20.64±1.78		12.14±0.47		16.41±1.12		35.98±0.37		32.94±0.99
	5	23.18±6.09		24.75±0.36		32.89±0.73		39.96±0.29		34.05±1.62
	10	70.38±0.68		43.89±0.53		44.77±2.52		45.41±1.06		41.51±1.94
	20	86.76±1.14		73.27±0.79		76.45±1.31		48.93±2.21		41.26±0.22
DEN-8	0.625	13.51±0.33	5.698	6.2±0.08	17.43	8.04±0.43	5.921	N/A	19.71	17.78±1.31	38.95
	1.25	15.41±0.65		7.01±0.07		13.27±0.36		33.03±11.43		30.20±0.86
	2.5	21.63±1.9		12±0.52		24.39±1.97		34.74±5.7		34.67±0.57
	5	53.29±5.68		21.69±0.58		37.86±0.67		38.86±1.35		35.05±0.78
	10	64.40±1.58		33.59±0.36		66.08±1.99		44.06±10.14		36.16±0.22
	20	77.47±5.14		55.41±0.33		94.32±1.78		49.83±25		37.53±0.43
